# Supplementary material for: The GAG-Binding Peptide MIG30 Protects against Liver Ischemia-Reperfusion in Mice
Source: Int J Mol Sci. 2022 Aug 26;23(17):9715. doi: 10.3390/ijms23179715 (PMC9456047; doi:10.3390/ijms23179715)
Supplement: Supplementary file 1 [file ijms-23-09715-s001.zip]

Archive with 1 entries (1 files):
- ijms-1873321-supplementary.pdf
